# Supplementary material for: Holder Pasteurization Affects the VOCs and Lipid Profile of Human Milk
Source: Foods. 2026 Mar 24;15(7):1118. doi: 10.3390/foods15071118 (PMC13073039; doi:10.3390/foods15071118)
Supplement: Supplementary file 1 [file foods-15-01118-s001.zip]

Archive with 1 entries (1 files):
- foods-4078161-supplementary.pdf
